# Supplementary material for: Mutational Analysis of c-KIT and PDGFRA in Canine Gastrointestinal Stromal Tumors (GISTs)
Source: Vet Sci. 2022 Jul 21;9(7):376. doi: 10.3390/vetsci9070376 (PMC9323380; doi:10.3390/vetsci9070376)
Supplement: Supplementary file 1 [file vetsci-09-00376-s001.zip]

Archive with 1 entries (1 files):
- vetsci-1819188-supplementary.pdf
